# Supplementary material for: Fast and Long‐Term Super‐Resolution Imaging of Endoplasmic Reticulum Nano‐structural Dynamics in Living Cells Using a Neural Network
Source: Small Sci. 2024 Nov 8;5(1):2400385. doi: 10.1002/smsc.202400385 (PMC11935122; doi:10.1002/smsc.202400385)
Supplement: Supplementary file 1 — Supplementary Material [file SMSC-5-2400385-s001.zip]

Archive with 8 entries (8 files):
- smsc.202400385-sup-0001-suppdata-S1.pdf
- smsc.202400385-sup-0002-suppdata-S2.mp4
- smsc.202400385-sup-0003-suppdata-S3.mp4
- smsc.202400385-sup-0004-suppdata-S4.mp4
- smsc.202400385-sup-0005-suppdata-S5.mp4
- smsc.202400385-sup-0006-suppdata-S6.mp4
- smsc.202400385-sup-0007-suppdata-S7.mp4
- smsc.202400385-sup-0008-suppdata-S8.mp4
